# Supplementary material for: Chloroplast Protein Tic55 Involved in Dark-Induced Senescence through AtbHLH/AtWRKY-ANAC003 Controlling Pathway of Arabidopsis thaliana
Source: Genes (Basel). 2022 Feb 6;13(2):308. doi: 10.3390/genes13020308 (PMC8872272; doi:10.3390/genes13020308)
Supplement: Supplementary file 1 [file genes-13-00308-s001.zip]

Archive with 1 entries (1 files):
- genes-1550496-supplementary.pdf
